# Supplementary material for: Organic photoredox-catalyzed unimolecular PCET of benzylic alcohols
Source: Chem Sci. 2025 Jan 8;16(7):3150–6. doi: 10.1039/d4sc07048h (PMC11740339; doi:10.1039/d4sc07048h)
Supplement: SC-016-D4SC07048H-s002 [file SC-016-D4SC07048H-s002.cif]

# Supplementary Information (SI) for Chemical Science.
# This journal is © The Royal Society of Chemistry 2025

####################################################################### 
# 
# This file contains crystal structure data downloaded from the 
# Cambridge Structural Database (CSD) hosted by the Cambridge 
# Crystallographic Data Centre (CCDC).
# 
# Full information about CCDC data access policies and citation 
# guidelines are available at http://www.ccdc.cam.ac.uk/access/V1 
# 
# Audit and citation data items may have been added by the CCDC. 
# Please retain this information to preserve the provenance of 
# this file and to allow appropriate attribution of the data. 
# 
#######################################################################

data_YMi2_a
_audit_block_doi                 10.5517/ccdc.csd.cc2jyp4b
_database_code_depnum_ccdc_archive 'CCDC 2352222'
loop_
_audit_author_name
_audit_author_address
'Yuto Sumida'
;Tokyo Medical and Dental University
Japan
;
_audit_update_record             
;
2024-04-30 deposited with the CCDC.	2025-01-14 downloaded from the CCDC.
;

_audit_creation_method           SHELXL-2018/3
_shelx_SHELXL_version_number     2018/3
_chemical_name_systematic        ?
_chemical_name_common            ?
_chemical_melting_point          ?
_chemical_formula_moiety         ?
_chemical_formula_sum            'C27 H19 F3 O2 Si'
_chemical_formula_weight         460.51

loop_
_atom_type_symbol
_atom_type_description
_atom_type_scat_dispersion_real
_atom_type_scat_dispersion_imag
_atom_type_scat_source
C C 0.0033 0.0016 'International Tables Vol C Tables 4.2.6.8 and 6.1.1.4'
H H 0.0000 0.0000 'International Tables Vol C Tables 4.2.6.8 and 6.1.1.4'
O O 0.0106 0.0060 'International Tables Vol C Tables 4.2.6.8 and 6.1.1.4'
F F 0.0171 0.0103 'International Tables Vol C Tables 4.2.6.8 and 6.1.1.4'
Si Si 0.0817 0.0704 'International Tables Vol C Tables 4.2.6.8 and 6.1.1.4'

_space_group_crystal_system      triclinic
_space_group_IT_number           2
_space_group_name_H-M_alt        'P -1'
_space_group_name_Hall           '-P 1'

_shelx_space_group_comment       
;
The symmetry employed for this shelxl refinement is uniquely defined
by the following loop, which should always be used as a source of
symmetry information in preference to the above space-group names.
They are only intended as comments.
;

loop_
_space_group_symop_operation_xyz
'x, y, z'
'-x, -y, -z'

_cell_length_a                   8.589(3)
_cell_length_b                   9.902(4)
_cell_length_c                   14.679(6)
_cell_angle_alpha                106.882(5)
_cell_angle_beta                 94.204(3)
_cell_angle_gamma                111.756(3)
_cell_volume                     1086.2(7)
_cell_formula_units_Z            2
_cell_measurement_temperature    86(2)
_cell_measurement_reflns_used    5426
_cell_measurement_theta_min      2.32
_cell_measurement_theta_max      25.08

_exptl_crystal_description       block
_exptl_crystal_colour            colorless
_exptl_crystal_density_meas      ?
_exptl_crystal_density_method    ?
_exptl_crystal_density_diffrn    1.408
_exptl_crystal_F_000             476
_exptl_transmission_factor_min   0.6511
_exptl_transmission_factor_max   0.7452
_exptl_crystal_size_max          0.640
_exptl_crystal_size_mid          0.240
_exptl_crystal_size_min          0.120
_exptl_absorpt_coefficient_mu    0.157
_shelx_estimated_absorpt_T_min   0.906
_shelx_estimated_absorpt_T_max   0.981
_exptl_absorpt_correction_type   empirical
_exptl_absorpt_correction_T_min  0.906
_exptl_absorpt_correction_T_max  0.981
_exptl_absorpt_process_details   multi-scan
_exptl_absorpt_special_details   ?
_diffrn_ambient_temperature      86(2)
_diffrn_radiation_wavelength     0.71073
_diffrn_radiation_type           MoK\a
_diffrn_source                   'fine-focus sealed tube'
_diffrn_measurement_device_type  'Bruker Smart APEX II'
_diffrn_measurement_method       ?
_diffrn_detector_area_resol_mean ?
_diffrn_reflns_number            10602
_diffrn_reflns_av_unetI/netI     0.0224
_diffrn_reflns_av_R_equivalents  0.0225
_diffrn_reflns_limit_h_min       -10
_diffrn_reflns_limit_h_max       10
_diffrn_reflns_limit_k_min       -11
_diffrn_reflns_limit_k_max       11
_diffrn_reflns_limit_l_min       -17
_diffrn_reflns_limit_l_max       17
_diffrn_reflns_theta_min         2.314
_diffrn_reflns_theta_max         25.018
_diffrn_reflns_theta_full        25.018
_diffrn_measured_fraction_theta_max 0.996
_diffrn_measured_fraction_theta_full 0.996
_diffrn_reflns_Laue_measured_fraction_max 0.996
_diffrn_reflns_Laue_measured_fraction_full 0.996
_diffrn_reflns_point_group_measured_fraction_max 0.996
_diffrn_reflns_point_group_measured_fraction_full 0.996
_reflns_number_total             3814
_reflns_number_gt                3468
_reflns_threshold_expression     'I > 2\s(I)'
_reflns_Friedel_coverage         0.000
_reflns_Friedel_fraction_max     .
_reflns_Friedel_fraction_full    .

_reflns_special_details          
;
 Reflections were merged by SHELXL according to the crystal
 class for the calculation of statistics and refinement.
 
 _reflns_Friedel_fraction is defined as the number of unique
 Friedel pairs measured divided by the number that would be
 possible theoretically, ignoring centric projections and
 systematic absences.
;

_computing_data_collection       'APEX3 (Bruker, 2016)'
_computing_cell_refinement       ?
_computing_data_reduction        ?
_computing_structure_solution    'SHELXT 2014/5 (Sheldrick, 2014)'
_computing_structure_refinement  'SHELXL-2018/3 (Sheldrick, 2018)'
_computing_molecular_graphics    'Yadokari-XG (Wakita, Nemoto et al., 2009)'
_computing_publication_material  'Yadokari-XG (Wakita, Nemoto et al., 2009)'
_refine_special_details          ?
_refine_ls_structure_factor_coef Fsqd
_refine_ls_matrix_type           full
_refine_ls_weighting_scheme      calc
_refine_ls_weighting_details     
'w=1/[\s^2^(Fo^2^)+(0.0498P)^2^+0.5678P] where P=(Fo^2^+2Fc^2^)/3'
_atom_sites_solution_primary     ?
_atom_sites_solution_secondary   ?
_atom_sites_solution_hydrogens   geom
_refine_ls_hydrogen_treatment    constr
_refine_ls_extinction_method     none
_refine_ls_extinction_coef       .
_refine_ls_number_reflns         3814
_refine_ls_number_parameters     299
_refine_ls_number_restraints     0
_refine_ls_R_factor_all          0.0383
_refine_ls_R_factor_gt           0.0348
_refine_ls_wR_factor_ref         0.0945
_refine_ls_wR_factor_gt          0.0919
_refine_ls_goodness_of_fit_ref   1.036
_refine_ls_restrained_S_all      1.036
_refine_ls_shift/su_max          0.000
_refine_ls_shift/su_mean         0.000

loop_
_atom_site_label
_atom_site_type_symbol
_atom_site_fract_x
_atom_site_fract_y
_atom_site_fract_z
_atom_site_U_iso_or_equiv
_atom_site_adp_type
_atom_site_occupancy
_atom_site_site_symmetry_order
_atom_site_calc_flag
_atom_site_refinement_flags_posn
_atom_site_refinement_flags_adp
_atom_site_refinement_flags_occupancy
_atom_site_disorder_assembly
_atom_site_disorder_group
C1 C 0.1972(2) 0.40468(18) 0.40281(11) 0.0175(3) Uani 1 1 d . . . . .
C2 C 0.0917(2) 0.27412(19) 0.42086(12) 0.0207(3) Uani 1 1 d . . . . .
H2 H 0.039356 0.178085 0.368680 0.025 Uiso 1 1 calc R U . . .
C3 C 0.0603(2) 0.28031(19) 0.51390(12) 0.0216(4) Uani 1 1 d . . . . .
C4 C 0.1390(2) 0.4203(2) 0.59152(12) 0.0242(4) Uani 1 1 d . . . . .
H4 H 0.120733 0.425642 0.655293 0.029 Uiso 1 1 calc R U . . .
C5 C 0.2441(2) 0.5510(2) 0.57411(12) 0.0237(4) Uani 1 1 d . . . . .
H5 H 0.296380 0.646533 0.626726 0.028 Uiso 1 1 calc R U . . .
C6 C 0.2756(2) 0.54685(18) 0.48124(11) 0.0199(3) Uani 1 1 d . . . . .
C7 C 0.3898(2) 0.69556(18) 0.47175(11) 0.0224(4) Uani 1 1 d . . . . .
C8 C 0.4617(2) 0.70445(18) 0.38109(12) 0.0200(3) Uani 1 1 d . . . . .
C9 C 0.5864(2) 0.84899(19) 0.38927(13) 0.0253(4) Uani 1 1 d . . . . .
H9 H 0.621790 0.932279 0.449330 0.030 Uiso 1 1 calc R U . . .
C10 C 0.6589(2) 0.8722(2) 0.31108(13) 0.0276(4) Uani 1 1 d . . . . .
H10 H 0.742925 0.971072 0.317282 0.033 Uiso 1 1 calc R U . . .
C11 C 0.6081(2) 0.74967(19) 0.22289(13) 0.0226(4) Uani 1 1 d . . . . .
C12 C 0.4849(2) 0.60487(18) 0.21411(12) 0.0200(3) Uani 1 1 d . . . . .
H12 H 0.451787 0.521793 0.154102 0.024 Uiso 1 1 calc R U . . .
C13 C 0.40904(19) 0.57990(18) 0.29234(11) 0.0179(3) Uani 1 1 d . . . . .
C14 C 0.0314(2) 0.39213(18) 0.20471(11) 0.0172(3) Uani 1 1 d . . . . .
C15 C 0.0430(2) 0.50203(19) 0.16037(12) 0.0228(4) Uani 1 1 d . . . . .
H15 H 0.151968 0.580618 0.165529 0.027 Uiso 1 1 calc R U . . .
C16 C -0.1023(2) 0.4983(2) 0.10877(13) 0.0284(4) Uani 1 1 d . . . . .
H16 H -0.091586 0.573525 0.078768 0.034 Uiso 1 1 calc R U . . .
C17 C -0.2623(2) 0.3851(2) 0.10120(12) 0.0261(4) Uani 1 1 d . . . . .
H17 H -0.361356 0.382833 0.066242 0.031 Uiso 1 1 calc R U . . .
C18 C -0.2777(2) 0.27484(19) 0.14479(12) 0.0240(4) Uani 1 1 d . . . . .
H18 H -0.387220 0.197287 0.139926 0.029 Uiso 1 1 calc R U . . .
C19 C -0.1321(2) 0.27842(18) 0.19559(11) 0.0213(3) Uani 1 1 d . . . . .
H19 H -0.143662 0.202151 0.224774 0.026 Uiso 1 1 calc R U . . .
C20 C 0.25318(19) 0.21345(17) 0.21269(11) 0.0169(3) Uani 1 1 d . . . . .
C21 C 0.2003(2) 0.13927(18) 0.11175(11) 0.0208(3) Uani 1 1 d . . . . .
H21 H 0.153564 0.183714 0.073979 0.025 Uiso 1 1 calc R U . . .
C22 C 0.2152(2) 0.00153(19) 0.06587(12) 0.0259(4) Uani 1 1 d . . . . .
H22 H 0.179351 -0.046943 -0.002697 0.031 Uiso 1 1 calc R U . . .
C23 C 0.2824(2) -0.06494(19) 0.12053(13) 0.0276(4) Uani 1 1 d . . . . .
H23 H 0.290540 -0.159979 0.089473 0.033 Uiso 1 1 calc R U . . .
C24 C 0.3379(2) 0.0077(2) 0.22074(13) 0.0273(4) Uani 1 1 d . . . . .
H24 H 0.385311 -0.036906 0.258088 0.033 Uiso 1 1 calc R U . . .
C25 C 0.3235(2) 0.14580(19) 0.26603(12) 0.0215(4) Uani 1 1 d . . . . .
H25 H 0.362227 0.195154 0.334406 0.026 Uiso 1 1 calc R U . . .
C26 C 0.6833(2) 0.7814(2) 0.13866(14) 0.0274(4) Uani 1 1 d . . . . .
C27 C -0.0864(2) 0.1427(2) 0.61322(13) 0.0313(4) Uani 1 1 d . . . . .
H27 H 0.020033 0.177976 0.659938 0.047 Uiso 1 1 calc R U . . .
H27A H -0.162164 0.037371 0.608121 0.047 Uiso 1 1 calc R U . . .
H27B H -0.143346 0.212106 0.635406 0.047 Uiso 1 1 calc R U . . .
Si1 Si 0.22395(5) 0.39361(5) 0.27595(3) 0.01516(13) Uani 1 1 d . . . . .
F1 F 0.63713(13) 0.65527(11) 0.05980(7) 0.0297(2) Uani 1 1 d . . . . .
F2 F 0.63516(16) 0.88124(13) 0.11050(9) 0.0425(3) Uani 1 1 d . . . . .
F3 F 0.85563(13) 0.84801(14) 0.15995(9) 0.0444(3) Uani 1 1 d . . . . .
O1 O -0.04819(16) 0.14340(14) 0.52001(8) 0.0299(3) Uani 1 1 d . . . . .
O2 O 0.43172(19) 0.81680(14) 0.54008(9) 0.0355(3) Uani 1 1 d . . . . .

loop_
_atom_site_aniso_label
_atom_site_aniso_U_11
_atom_site_aniso_U_22
_atom_site_aniso_U_33
_atom_site_aniso_U_23
_atom_site_aniso_U_13
_atom_site_aniso_U_12
C1 0.0172(8) 0.0187(8) 0.0172(8) 0.0050(6) 0.0029(6) 0.0091(6)
C2 0.0196(8) 0.0211(8) 0.0185(8) 0.0041(6) 0.0034(6) 0.0073(7)
C3 0.0186(8) 0.0257(9) 0.0234(8) 0.0106(7) 0.0060(7) 0.0103(7)
C4 0.0278(9) 0.0330(9) 0.0166(8) 0.0093(7) 0.0082(7) 0.0161(8)
C5 0.0293(9) 0.0241(9) 0.0162(8) 0.0020(7) 0.0028(7) 0.0134(7)
C6 0.0228(8) 0.0213(8) 0.0168(8) 0.0045(6) 0.0028(6) 0.0119(7)
C7 0.0304(9) 0.0185(8) 0.0169(8) 0.0033(7) -0.0015(7) 0.0117(7)
C8 0.0212(8) 0.0169(8) 0.0208(8) 0.0057(6) -0.0008(6) 0.0081(7)
C9 0.0276(9) 0.0166(8) 0.0242(9) 0.0035(7) -0.0021(7) 0.0050(7)
C10 0.0223(9) 0.0183(8) 0.0367(10) 0.0106(8) 0.0008(7) 0.0026(7)
C11 0.0165(8) 0.0231(9) 0.0316(9) 0.0135(7) 0.0049(7) 0.0088(7)
C12 0.0176(8) 0.0190(8) 0.0226(8) 0.0057(7) 0.0035(6) 0.0078(6)
C13 0.0160(7) 0.0164(8) 0.0205(8) 0.0054(6) 0.0017(6) 0.0070(6)
C14 0.0192(8) 0.0167(8) 0.0132(7) 0.0015(6) 0.0033(6) 0.0076(6)
C15 0.0202(8) 0.0229(9) 0.0279(9) 0.0115(7) 0.0083(7) 0.0091(7)
C16 0.0305(10) 0.0352(10) 0.0315(10) 0.0193(8) 0.0109(8) 0.0195(8)
C17 0.0241(9) 0.0357(10) 0.0212(8) 0.0055(7) 0.0031(7) 0.0187(8)
C18 0.0184(8) 0.0232(9) 0.0229(8) 0.0008(7) 0.0036(7) 0.0064(7)
C19 0.0228(8) 0.0177(8) 0.0201(8) 0.0040(6) 0.0028(7) 0.0069(7)
C20 0.0155(7) 0.0143(7) 0.0184(8) 0.0050(6) 0.0056(6) 0.0035(6)
C21 0.0210(8) 0.0197(8) 0.0187(8) 0.0047(7) 0.0034(6) 0.0068(7)
C22 0.0247(9) 0.0211(9) 0.0226(9) -0.0004(7) 0.0060(7) 0.0054(7)
C23 0.0289(9) 0.0179(8) 0.0368(10) 0.0067(7) 0.0170(8) 0.0107(7)
C24 0.0322(10) 0.0290(9) 0.0334(10) 0.0174(8) 0.0156(8) 0.0195(8)
C25 0.0236(8) 0.0243(8) 0.0197(8) 0.0091(7) 0.0074(7) 0.0114(7)
C26 0.0210(9) 0.0262(9) 0.0365(10) 0.0141(8) 0.0080(7) 0.0083(7)
C27 0.0322(10) 0.0391(11) 0.0225(9) 0.0146(8) 0.0093(7) 0.0110(8)
Si1 0.0163(2) 0.0128(2) 0.0136(2) 0.00288(16) 0.00238(16) 0.00432(17)
F1 0.0299(6) 0.0277(5) 0.0323(6) 0.0140(5) 0.0102(4) 0.0093(4)
F2 0.0574(8) 0.0373(6) 0.0555(7) 0.0328(6) 0.0294(6) 0.0277(6)
F3 0.0215(6) 0.0505(7) 0.0477(7) 0.0156(6) 0.0121(5) 0.0003(5)
O1 0.0310(7) 0.0327(7) 0.0216(6) 0.0118(5) 0.0104(5) 0.0058(6)
O2 0.0635(9) 0.0173(6) 0.0185(6) 0.0014(5) 0.0023(6) 0.0138(6)

_geom_special_details            
;
 All esds (except the esd in the dihedral angle between two l.s. planes)
 are estimated using the full covariance matrix.  The cell esds are taken
 into account individually in the estimation of esds in distances, angles
 and torsion angles; correlations between esds in cell parameters are only
 used when they are defined by crystal symmetry.  An approximate (isotropic)
 treatment of cell esds is used for estimating esds involving l.s. planes.
;

loop_
_geom_bond_atom_site_label_1
_geom_bond_atom_site_label_2
_geom_bond_distance
_geom_bond_site_symmetry_2
_geom_bond_publ_flag
C1 C2 1.389(2) . ?
C1 C6 1.415(2) . ?
C1 Si1 1.8694(17) . ?
C2 C3 1.400(2) . ?
C2 H2 0.9500 . ?
C3 O1 1.364(2) . ?
C3 C4 1.397(2) . ?
C4 C5 1.384(2) . ?
C4 H4 0.9500 . ?
C5 C6 1.401(2) . ?
C5 H5 0.9500 . ?
C6 C7 1.489(2) . ?
C7 O2 1.226(2) . ?
C7 C8 1.520(2) . ?
C8 C9 1.398(2) . ?
C8 C13 1.411(2) . ?
C9 C10 1.382(3) . ?
C9 H9 0.9500 . ?
C10 C11 1.397(2) . ?
C10 H10 0.9500 . ?
C11 C12 1.393(2) . ?
C11 C26 1.496(2) . ?
C12 C13 1.400(2) . ?
C12 H12 0.9500 . ?
C13 Si1 1.8709(17) . ?
C14 C15 1.399(2) . ?
C14 C19 1.404(2) . ?
C14 Si1 1.8840(17) . ?
C15 C16 1.394(2) . ?
C15 H15 0.9500 . ?
C16 C17 1.387(3) . ?
C16 H16 0.9500 . ?
C17 C18 1.389(3) . ?
C17 H17 0.9500 . ?
C18 C19 1.391(2) . ?
C18 H18 0.9500 . ?
C19 H19 0.9500 . ?
C20 C25 1.401(2) . ?
C20 C21 1.401(2) . ?
C20 Si1 1.8740(17) . ?
C21 C22 1.392(2) . ?
C21 H21 0.9500 . ?
C22 C23 1.390(3) . ?
C22 H22 0.9500 . ?
C23 C24 1.392(3) . ?
C23 H23 0.9500 . ?
C24 C25 1.392(2) . ?
C24 H24 0.9500 . ?
C25 H25 0.9500 . ?
C26 F1 1.335(2) . ?
C26 F3 1.346(2) . ?
C26 F2 1.354(2) . ?
C27 O1 1.432(2) . ?
C27 H27 0.9800 . ?
C27 H27A 0.9800 . ?
C27 H27B 0.9800 . ?

loop_
_geom_angle_atom_site_label_1
_geom_angle_atom_site_label_2
_geom_angle_atom_site_label_3
_geom_angle
_geom_angle_site_symmetry_1
_geom_angle_site_symmetry_3
_geom_angle_publ_flag
C2 C1 C6 118.65(14) . . ?
C2 C1 Si1 120.18(12) . . ?
C6 C1 Si1 121.07(12) . . ?
C1 C2 C3 121.73(15) . . ?
C1 C2 H2 119.1 . . ?
C3 C2 H2 119.1 . . ?
O1 C3 C4 125.35(15) . . ?
O1 C3 C2 115.01(14) . . ?
C4 C3 C2 119.63(15) . . ?
C5 C4 C3 118.99(15) . . ?
C5 C4 H4 120.5 . . ?
C3 C4 H4 120.5 . . ?
C4 C5 C6 122.00(15) . . ?
C4 C5 H5 119.0 . . ?
C6 C5 H5 119.0 . . ?
C5 C6 C1 118.98(15) . . ?
C5 C6 C7 116.88(14) . . ?
C1 C6 C7 124.13(14) . . ?
O2 C7 C6 119.51(15) . . ?
O2 C7 C8 117.66(15) . . ?
C6 C7 C8 122.81(13) . . ?
C9 C8 C13 119.99(15) . . ?
C9 C8 C7 115.50(14) . . ?
C13 C8 C7 124.51(14) . . ?
C10 C9 C8 120.83(16) . . ?
C10 C9 H9 119.6 . . ?
C8 C9 H9 119.6 . . ?
C9 C10 C11 119.71(16) . . ?
C9 C10 H10 120.1 . . ?
C11 C10 H10 120.1 . . ?
C12 C11 C10 119.97(16) . . ?
C12 C11 C26 121.90(15) . . ?
C10 C11 C26 118.07(15) . . ?
C11 C12 C13 121.01(15) . . ?
C11 C12 H12 119.5 . . ?
C13 C12 H12 119.5 . . ?
C12 C13 C8 118.49(15) . . ?
C12 C13 Si1 120.89(12) . . ?
C8 C13 Si1 120.21(12) . . ?
C15 C14 C19 117.50(15) . . ?
C15 C14 Si1 122.67(12) . . ?
C19 C14 Si1 119.82(12) . . ?
C16 C15 C14 121.23(15) . . ?
C16 C15 H15 119.4 . . ?
C14 C15 H15 119.4 . . ?
C17 C16 C15 120.08(16) . . ?
C17 C16 H16 120.0 . . ?
C15 C16 H16 120.0 . . ?
C16 C17 C18 119.90(16) . . ?
C16 C17 H17 120.1 . . ?
C18 C17 H17 120.1 . . ?
C17 C18 C19 119.77(15) . . ?
C17 C18 H18 120.1 . . ?
C19 C18 H18 120.1 . . ?
C18 C19 C14 121.52(16) . . ?
C18 C19 H19 119.2 . . ?
C14 C19 H19 119.2 . . ?
C25 C20 C21 117.95(15) . . ?
C25 C20 Si1 120.53(12) . . ?
C21 C20 Si1 121.49(12) . . ?
C22 C21 C20 121.12(16) . . ?
C22 C21 H21 119.4 . . ?
C20 C21 H21 119.4 . . ?
C23 C22 C21 119.89(16) . . ?
C23 C22 H22 120.1 . . ?
C21 C22 H22 120.1 . . ?
C22 C23 C24 120.02(16) . . ?
C22 C23 H23 120.0 . . ?
C24 C23 H23 120.0 . . ?
C23 C24 C25 119.75(16) . . ?
C23 C24 H24 120.1 . . ?
C25 C24 H24 120.1 . . ?
C24 C25 C20 121.25(16) . . ?
C24 C25 H25 119.4 . . ?
C20 C25 H25 119.4 . . ?
F1 C26 F3 106.83(14) . . ?
F1 C26 F2 106.16(15) . . ?
F3 C26 F2 105.47(14) . . ?
F1 C26 C11 113.74(14) . . ?
F3 C26 C11 112.61(15) . . ?
F2 C26 C11 111.45(14) . . ?
O1 C27 H27 109.5 . . ?
O1 C27 H27A 109.5 . . ?
H27 C27 H27A 109.5 . . ?
O1 C27 H27B 109.5 . . ?
H27 C27 H27B 109.5 . . ?
H27A C27 H27B 109.5 . . ?
C1 Si1 C13 103.90(7) . . ?
C1 Si1 C20 110.03(7) . . ?
C13 Si1 C20 115.51(7) . . ?
C1 Si1 C14 110.86(7) . . ?
C13 Si1 C14 107.43(7) . . ?
C20 Si1 C14 109.00(7) . . ?
C3 O1 C27 117.63(14) . . ?

loop_
_geom_torsion_atom_site_label_1
_geom_torsion_atom_site_label_2
_geom_torsion_atom_site_label_3
_geom_torsion_atom_site_label_4
_geom_torsion
_geom_torsion_site_symmetry_1
_geom_torsion_site_symmetry_2
_geom_torsion_site_symmetry_3
_geom_torsion_site_symmetry_4
_geom_torsion_publ_flag
C6 C1 C2 C3 0.5(2) . . . . ?
Si1 C1 C2 C3 -175.98(12) . . . . ?
C1 C2 C3 O1 178.98(14) . . . . ?
C1 C2 C3 C4 -1.2(2) . . . . ?
O1 C3 C4 C5 -178.86(16) . . . . ?
C2 C3 C4 C5 1.3(2) . . . . ?
C3 C4 C5 C6 -0.8(3) . . . . ?
C4 C5 C6 C1 0.2(2) . . . . ?
C4 C5 C6 C7 179.50(15) . . . . ?
C2 C1 C6 C5 0.0(2) . . . . ?
Si1 C1 C6 C5 176.45(12) . . . . ?
C2 C1 C6 C7 -179.27(15) . . . . ?
Si1 C1 C6 C7 -2.8(2) . . . . ?
C5 C6 C7 O2 -9.9(2) . . . . ?
C1 C6 C7 O2 169.34(16) . . . . ?
C5 C6 C7 C8 168.48(15) . . . . ?
C1 C6 C7 C8 -12.2(2) . . . . ?
O2 C7 C8 C9 7.6(2) . . . . ?
C6 C7 C8 C9 -170.82(15) . . . . ?
O2 C7 C8 C13 -171.32(16) . . . . ?
C6 C7 C8 C13 10.2(2) . . . . ?
C13 C8 C9 C10 0.3(3) . . . . ?
C7 C8 C9 C10 -178.68(15) . . . . ?
C8 C9 C10 C11 -0.5(3) . . . . ?
C9 C10 C11 C12 0.0(3) . . . . ?
C9 C10 C11 C26 177.11(16) . . . . ?
C10 C11 C12 C13 0.7(2) . . . . ?
C26 C11 C12 C13 -176.36(15) . . . . ?
C11 C12 C13 C8 -0.8(2) . . . . ?
C11 C12 C13 Si1 171.92(12) . . . . ?
C9 C8 C13 C12 0.3(2) . . . . ?
C7 C8 C13 C12 179.21(14) . . . . ?
C9 C8 C13 Si1 -172.45(12) . . . . ?
C7 C8 C13 Si1 6.4(2) . . . . ?
C19 C14 C15 C16 -0.2(2) . . . . ?
Si1 C14 C15 C16 -179.50(13) . . . . ?
C14 C15 C16 C17 0.5(3) . . . . ?
C15 C16 C17 C18 -0.2(3) . . . . ?
C16 C17 C18 C19 -0.2(2) . . . . ?
C17 C18 C19 C14 0.5(2) . . . . ?
C15 C14 C19 C18 -0.2(2) . . . . ?
Si1 C14 C19 C18 179.05(12) . . . . ?
C25 C20 C21 C22 0.8(2) . . . . ?
Si1 C20 C21 C22 -176.95(12) . . . . ?
C20 C21 C22 C23 0.4(2) . . . . ?
C21 C22 C23 C24 -1.2(3) . . . . ?
C22 C23 C24 C25 0.9(3) . . . . ?
C23 C24 C25 C20 0.4(3) . . . . ?
C21 C20 C25 C24 -1.2(2) . . . . ?
Si1 C20 C25 C24 176.60(12) . . . . ?
C12 C11 C26 F1 -7.7(2) . . . . ?
C10 C11 C26 F1 175.25(14) . . . . ?
C12 C11 C26 F3 -129.41(17) . . . . ?
C10 C11 C26 F3 53.5(2) . . . . ?
C12 C11 C26 F2 112.29(18) . . . . ?
C10 C11 C26 F2 -64.8(2) . . . . ?
C2 C1 Si1 C13 -168.11(13) . . . . ?
C6 C1 Si1 C13 15.49(14) . . . . ?
C2 C1 Si1 C20 -43.88(15) . . . . ?
C6 C1 Si1 C20 139.71(13) . . . . ?
C2 C1 Si1 C14 76.77(14) . . . . ?
C6 C1 Si1 C14 -99.64(14) . . . . ?
C12 C13 Si1 C1 170.32(13) . . . . ?
C8 C13 Si1 C1 -17.08(14) . . . . ?
C12 C13 Si1 C20 49.71(15) . . . . ?
C8 C13 Si1 C20 -137.69(13) . . . . ?
C12 C13 Si1 C14 -72.15(14) . . . . ?
C8 C13 Si1 C14 100.45(14) . . . . ?
C25 C20 Si1 C1 -27.03(15) . . . . ?
C21 C20 Si1 C1 150.66(13) . . . . ?
C25 C20 Si1 C13 90.19(14) . . . . ?
C21 C20 Si1 C13 -92.12(14) . . . . ?
C25 C20 Si1 C14 -148.79(12) . . . . ?
C21 C20 Si1 C14 28.90(15) . . . . ?
C15 C14 Si1 C1 122.87(13) . . . . ?
C19 C14 Si1 C1 -56.39(14) . . . . ?
C15 C14 Si1 C13 9.96(15) . . . . ?
C19 C14 Si1 C13 -169.29(12) . . . . ?
C15 C14 Si1 C20 -115.88(14) . . . . ?
C19 C14 Si1 C20 64.87(14) . . . . ?
C4 C3 O1 C27 0.7(2) . . . . ?
C2 C3 O1 C27 -179.48(14) . . . . ?

_refine_diff_density_max         0.453
_refine_diff_density_min         -0.260
_refine_diff_density_rms         0.049

_shelx_res_file                  
;
TITL YMi2_a_a.res in P-1
    YMi2_a.res
    created by SHELXL-2018/3 at 18:09:58 on 28-Nov-2023
REM  Yadorkari-X generated
CELL 0.71073 8.5887 9.9022 14.6786 106.8820 94.2040 111.7560
ZERR 2.0 0.0034 0.0039 0.0059 0.0050 0.0030 0.0030
LATT 1
REM  SPGR P-1 triclinic
SFAC C H O F Si
UNIT 54 38 4 6 2
SIZE 0.12 0.24 0.64
TEMP -187.0
L.S. 4
FMAP 2
PLAN -5
ACTA
CONF
HTAB
LIST 4
BOND $H
OMIT -10.000000 51.000000

WGHT    0.049800    0.567800
FVAR       0.65677
C1    1    0.197239    0.404683    0.402812    11.00000    0.01719    0.01870 =
         0.01718    0.00498    0.00286    0.00906
C2    1    0.091655    0.274116    0.420856    11.00000    0.01957    0.02105 =
         0.01848    0.00413    0.00342    0.00732
AFIX  43
H2    2    0.039356    0.178085    0.368680    11.00000   -1.20000
AFIX   0
C3    1    0.060285    0.280313    0.513901    11.00000    0.01856    0.02574 =
         0.02337    0.01060    0.00601    0.01031
C4    1    0.139014    0.420282    0.591524    11.00000    0.02777    0.03295 =
         0.01663    0.00928    0.00823    0.01613
AFIX  43
H4    2    0.120733    0.425642    0.655293    11.00000   -1.20000
AFIX   0
C5    1    0.244069    0.551044    0.574108    11.00000    0.02928    0.02406 =
         0.01620    0.00197    0.00282    0.01342
AFIX  43
H5    2    0.296380    0.646533    0.626726    11.00000   -1.20000
AFIX   0
C6    1    0.275601    0.546854    0.481236    11.00000    0.02275    0.02127 =
         0.01681    0.00452    0.00277    0.01188
C7    1    0.389770    0.695563    0.471751    11.00000    0.03038    0.01846 =
         0.01691    0.00330   -0.00146    0.01166
C8    1    0.461743    0.704446    0.381093    11.00000    0.02122    0.01692 =
         0.02075    0.00572   -0.00076    0.00811
C9    1    0.586441    0.848988    0.389267    11.00000    0.02760    0.01661 =
         0.02415    0.00354   -0.00211    0.00503
AFIX  43
H9    2    0.621790    0.932279    0.449330    11.00000   -1.20000
AFIX   0
C10   1    0.658897    0.872199    0.311081    11.00000    0.02231    0.01832 =
         0.03671    0.01065    0.00083    0.00256
AFIX  43
H10   2    0.742925    0.971072    0.317282    11.00000   -1.20000
AFIX   0
C11   1    0.608066    0.749673    0.222892    11.00000    0.01651    0.02311 =
         0.03160    0.01350    0.00491    0.00877
C12   1    0.484859    0.604873    0.214107    11.00000    0.01759    0.01896 =
         0.02264    0.00574    0.00346    0.00778
AFIX  43
H12   2    0.451787    0.521793    0.154102    11.00000   -1.20000
AFIX   0
C13   1    0.409035    0.579904    0.292338    11.00000    0.01599    0.01645 =
         0.02051    0.00544    0.00171    0.00699
C14   1    0.031356    0.392128    0.204713    11.00000    0.01922    0.01673 =
         0.01323    0.00154    0.00332    0.00760
C15   1    0.043021    0.502029    0.160374    11.00000    0.02024    0.02294 =
         0.02793    0.01153    0.00831    0.00907
AFIX  43
H15   2    0.151968    0.580618    0.165529    11.00000   -1.20000
AFIX   0
C16   1   -0.102268    0.498336    0.108774    11.00000    0.03049    0.03515 =
         0.03148    0.01931    0.01090    0.01950
AFIX  43
H16   2   -0.091586    0.573525    0.078768    11.00000   -1.20000
AFIX   0
C17   1   -0.262342    0.385056    0.101195    11.00000    0.02414    0.03574 =
         0.02116    0.00551    0.00315    0.01871
AFIX  43
H17   2   -0.361356    0.382833    0.066242    11.00000   -1.20000
AFIX   0
C18   1   -0.277700    0.274843    0.144785    11.00000    0.01842    0.02325 =
         0.02295    0.00078    0.00355    0.00636
AFIX  43
H18   2   -0.387220    0.197287    0.139926    11.00000   -1.20000
AFIX   0
C19   1   -0.132142    0.278422    0.195586    11.00000    0.02276    0.01772 =
         0.02008    0.00405    0.00275    0.00692
AFIX  43
H19   2   -0.143662    0.202151    0.224774    11.00000   -1.20000
AFIX   0
C20   1    0.253180    0.213455    0.212689    11.00000    0.01554    0.01427 =
         0.01840    0.00497    0.00565    0.00348
C21   1    0.200321    0.139266    0.111751    11.00000    0.02103    0.01965 =
         0.01875    0.00473    0.00341    0.00682
AFIX  43
H21   2    0.153564    0.183714    0.073979    11.00000   -1.20000
AFIX   0
C22   1    0.215151    0.001534    0.065868    11.00000    0.02474    0.02107 =
         0.02264   -0.00038    0.00602    0.00537
AFIX  43
H22   2    0.179351   -0.046943   -0.002697    11.00000   -1.20000
AFIX   0
C23   1    0.282413   -0.064941    0.120529    11.00000    0.02894    0.01789 =
         0.03682    0.00669    0.01699    0.01075
AFIX  43
H23   2    0.290540   -0.159979    0.089473    11.00000   -1.20000
AFIX   0
C24   1    0.337864    0.007662    0.220737    11.00000    0.03222    0.02896 =
         0.03344    0.01740    0.01556    0.01948
AFIX  43
H24   2    0.385311   -0.036906    0.258088    11.00000   -1.20000
AFIX   0
C25   1    0.323548    0.145801    0.266026    11.00000    0.02357    0.02430 =
         0.01969    0.00915    0.00744    0.01138
AFIX  43
H25   2    0.362227    0.195154    0.334406    11.00000   -1.20000
AFIX   0
C26   1    0.683275    0.781391    0.138655    11.00000    0.02102    0.02618 =
         0.03652    0.01405    0.00805    0.00827
C27   1   -0.086434    0.142654    0.613221    11.00000    0.03222    0.03913 =
         0.02253    0.01465    0.00934    0.01098
AFIX 137
H27   2    0.020033    0.177976    0.659938    11.00000   -1.50000
H27A  2   -0.162164    0.037371    0.608121    11.00000   -1.50000
H27B  2   -0.143346    0.212106    0.635406    11.00000   -1.50000
AFIX   0
SI1   5    0.223949    0.393606    0.275954    11.00000    0.01629    0.01279 =
         0.01356    0.00288    0.00238    0.00432
F1    4    0.637133    0.655266    0.059802    11.00000    0.02994    0.02771 =
         0.03231    0.01402    0.01021    0.00927
F2    4    0.635157    0.881243    0.110502    11.00000    0.05741    0.03729 =
         0.05553    0.03284    0.02939    0.02769
F3    4    0.855633    0.848010    0.159951    11.00000    0.02148    0.05045 =
         0.04769    0.01563    0.01212    0.00027
O1    3   -0.048195    0.143399    0.520012    11.00000    0.03104    0.03273 =
         0.02160    0.01179    0.01041    0.00576
O2    3    0.431722    0.816804    0.540079    11.00000    0.06354    0.01730 =
         0.01848    0.00137    0.00234    0.01378

HKLF 4 1 1 0 0 0 1 0 0 0 1


REM  YMi2_a_a.res in P-1
REM wR2 = 0.0945, GooF = S = 1.036, Restrained GooF = 1.036 for all data
REM R1 = 0.0348 for 3468 Fo > 4sig(Fo) and 0.0383 for all 3814 data
REM 299 parameters refined using 0 restraints

END

WGHT      0.0450      0.6534

REM No hydrogen bonds found for HTAB generation

REM Highest difference peak  0.453,  deepest hole -0.260,  1-sigma level  0.049
Q1    1  -0.1756  0.2011  0.5907  11.00000  0.05    0.37
Q2    1   0.1135  0.4045  0.2370  11.00000  0.05    0.33
Q3    1   0.2093  0.4021  0.3473  11.00000  0.05    0.29
Q4    1  -0.0905  0.0365  0.4980  11.00000  0.05    0.26
Q5    1   0.3360  0.5010  0.2855  11.00000  0.05    0.25
;
_shelx_res_checksum              43966
